# Supplementary material for: Quantitative high resolution melting: two methods to determine SNP allele frequencies from pooled samples
Source: BMC Genet. 2015 Jun 13;16:62. doi: 10.1186/s12863-015-0222-z (PMC4465018; doi:10.1186/s12863-015-0222-z)
Supplement: Additional file 1: — Collection year, sample size, latitudes and longitudes of 28 populations. [file 12863_2015_222_MOESM1_ESM.csv]

Locations	Collection year	Number of samples	Latitude	Longitude	Methods
Wallace Islet Reef	2008	46	-11.454005	143.044330	Curves
Night Reef	2008	56	-13.182107	143.577187
Wilkie Reef	2008	49	-13.774318	143.639923
Emily Reef	2005	39	-15.613364	145.662024
Sudbury 2 Reef	2005	43	-16.995230	146.271164
Sudbury 1 Reef	2005	42	-17.022920	146.172561
Myrmidon Reef	2009	43	-18.266005	147.383430
Kelso Reef	2011	48	-18.424167	146.985556
Rib Reef	2009	47	-18.477860	146.867810
SE Pelorus Reef	2004	49	-18.563195	146.499514
NE Orpheus Reef	2004	49	-18.569751	146.492126
N Fantome Reef	2004	50	-18.659781	146.512061
Nelly Bay, Magnetic Island	2007	52	-19.162022	146.852245
Darley Reef	2005	47	-19.173619	148.116332
Holbourne Island Reef	2003	50	-19.729914	148.354758
Ross Reef	2005	35	-19.876433	149.562767
Boulton Reef	2005	48	-20.474688	150.272730
Goble Reef	2005	49	-20.766017	150.469284
Calder Reef	2003	50	-20.771921	149.617692
21-121 Reef	2005	41	-21.231497	151.383576
High Peak Reef	2003	36	-21.959152	150.691722
North Kepple Island Reef	2003	49	-23.086750	150.890433
Half Tide Reef	2009	47	-23.159700	150.939210
Halfway Island Reef	2008	48	-23.200460	150.970620
Humpy Reef	2010	48	-23.214000	150.972000
Trunk Reef	2009	3	-18.368449	146.817698	Peaks
Little Pioneer Bay, Orpheus Island	2009	50	-18.603944	146.485877
Nelly Bay, Magnetic Island	NA	?48	-19.165175	146.851042
