# Supplementary material for: Quantitative high resolution melting: two methods to determine SNP allele frequencies from pooled samples
Source: BMC Genet. 2015 Jun 13;16:62. doi: 10.1186/s12863-015-0222-z (PMC4465018; doi:10.1186/s12863-015-0222-z)
Supplement: Additional file 2: — R scripts for peak height finder. [file 12863_2015_222_MOESM2_ESM.zip]

Archive with 1 entries (1 files):
- 12863_2015_222_MOESM2_ESM.r
