# Supplementary material for: Quantitative high resolution melting: two methods to determine SNP allele frequencies from pooled samples
Source: BMC Genet. 2015 Jun 13;16:62. doi: 10.1186/s12863-015-0222-z (PMC4465018; doi:10.1186/s12863-015-0222-z)
Supplement: Additional file 2: — R scripts for peak height finder. [file 12863_2015_222_MOESM2_ESM.zip › 12863_2015_222_MOESM2_ESM.r]

library(IDPmisc)
library(gtools) 
library(pastecs)

par(mfrow=c(2,1))
par(mar=c(2, 3, 1, 3))

file<-("normalized_fluorescence_melt_curves_file_name.txt")  #this file comes off the Roche machine but the y-axis has been normalized within each reaction.  See example file for reference.
a <- c(4)  # a = which SNP/column number to use; only makes sense when this value is even

df<-read.table(file,header=TRUE)
colhead<-names(df)

#identify x,y coords of snp of interest
coli<-colhead[a]
xsub<-df[,a-1]
ysub<-df[,a]


#identify x, y coords of snp of interest
#identify coord of amplicon peak and slice probe window based on it
# note, maybe you should not slice if you want to see the whole window including calibrators...  but for titration exps, everything is in the same plate -> temp shifting is reduced
dfsub<-data.frame(cbind(ysub,xsub))
maxy<-1
maxx<-dfsub[ysub==maxy,2]  #Identify the xcoord of max y
dfsub<-dfsub[(xsub>55) & (xsub<maxx-3),] #slice out data points below 55deg and above 4 degrees below the amplicon peak, both columns
xsub<-dfsub[,2]
ysub<-dfsub[,1]

#Now the snp of interest (even values of a) are defined as xsub, ysub; dfsub holds the probe peaks range of data for the snp of interest
#identify local maxima of, minima bounding probe peaks using pastecs::turnpoint
y_turns<-turnpoints(ysub)
y_peaks<-summary(y_turns)$peaks
y_pits<-summary(y_turns)$pits
tops <- which(y_peaks, arr.ind=TRUE)
bottoms <- which(y_pits, arr.ind=TRUE)
# coords of all peaks: ysub[tops], xsub[tops]; coords of all pits: ysub[bottoms], xsub[bottoms]

#pick two (three) probe peaks and two minima bounding the probe peaks from the potentially many identified:
####***************####
t<-tops[c(2,3)]
b<-bottoms[c(1,2)]
t<-c(24,31)
b<-c(1,47)
####***************####

#find topline (tline) and background line (bline)
tline<-lm(ysub[t]~xsub[t])
bline<-lm(ysub[b]~xsub[b])

#subtract the background from the peaks:
bkg<-xsub[t]*bline$coefficients[2]+bline$coefficients[1]  #finds the spot on the bottom line where the top of the peak is located.  y= slope of bline*coord of top + intercept of bline
diff<-ysub[t]-bkg	# note, this is not the hypotenuse that you are seeking; that is under 'dist' later on

#finding equation of the line(s) perpendicular to bline:
oldm<-as.numeric(bline$coefficients[2])  #oldm = old 'm' in y=mx+b
oldb<-as.numeric(bline$coefficients[1])  #oldb = old 'b' in y=mx+b
newm<-(-1/(oldm))  #slope of perpendicular line (new 'm')
newb<-ysub[t]-(newm*xsub[t])  #b = y-mx

#find coords of the line intersection/s with peaks:
interx<-as.numeric((oldb-newb)/(newm-oldm))
intery<-as.numeric((oldm*interx)+oldb)

#find distance between peak tops and the line between bounding minima (pythag. theorem) (find the hypotenuse)
dist=sqrt((ysub[t]-intery)^2+(xsub[t]-interx)^2)

plot(ysub~xsub, type="b", ylim=c(0, 1), xlab="temp", ylab="-(d/dt) fluorescence", main=colhead[a])
points(ysub[t]~xsub[t],col=2,pch=20)	# peaks
points(ysub[b]~xsub[b],col=3,pch=20)	# pits
points(bkg~xsub[t],pch=19,col="darkgreen")
text(round(dist,4),x=xsub[t],y=ysub[t]*1.2)
abline(tline, lty=2, col=2)  #top line
abline(bline, lty=2, col=3)  #bottom line
segments(interx, intery, x1=xsub[t],y1=ysub[t],col="slateblue",lwd=2,lty=3)


# copy and paste this into the console to print out the peak heights:
#stuff=c(title,round(interx,4),round(dist,4))
#line<-matrix(data=stuff,nrow=1,byrow=FALSE)
#write(line,file="peak_heights_titration_snp22162_29Apr10.txt",sep="\t",ncolumns=8,append=TRUE)
