# Supplementary material for: Quantitative high resolution melting: two methods to determine SNP allele frequencies from pooled samples
Source: BMC Genet. 2015 Jun 13;16:62. doi: 10.1186/s12863-015-0222-z (PMC4465018; doi:10.1186/s12863-015-0222-z)
Supplement: Additional file 3: — Known frequency mixtures and their qHRM-estimated frequencies of low-melting allele. Sample batches that were pooled at gradient allelic ratios. [file 12863_2015_222_MOESM3_ESM.csv]

	SNP C22161S248
	# Total replicates	Expected freq. of low-melting allele	Average qHRM-estimated freq.	Standard deviation
	10	1	0.9567	0.093
	10	0.95	0.8265	0.0481
	10	0.9	0.7997	0.057
	10	0.85	0.7655	0.0345
	10	0.8	0.7148	0.0447
	10	0.75	0.6822	0.0541
	10	0.7	0.658	0.0396
	10	0.6	0.5393	0.1178
	10	0.5	0.5164	0.044
	10	0.4	0.4035	0.0878
	10	0.3	0.3594	0.0505
	10	0.25	0.3085	0.0604
	10	0.2	0.2925	0.0473
	10	0.15	0.2241	0.0493
	10	0.1	0.1954	0.0393
	10	0.05	0.1424	0.0172
	5	0	0	0
	SNP C45133S676
	# Total replicates	Expected freq. of low-melting allele	Average qHRM-estimated freq.	Standard deviation
	5	1	1	0
	10	0.95	0.8399	0.0525
	10	0.9	0.7404	0.0489
	10	0.85	0.6012	0.074
	10	0.8	0.5057	0.0621
	10	0.75	0.5719	0.0544
	9	0.7	0.5316	0.0832
	10	0.6	0.4658	0.1022
	10	0.5	0.3594	0.0508
	10	0.4	0.2882	0.0498
	10	0.3	0.2363	0.0618
	10	0.25	0.1906	0.0303
	10	0.2	0.1634	0.0307
	10	0.15	0.1303	0.0233
	10	0.1	0.0956	0.0132
	9	0.05	0.0613	0.018
	9	0	0.0082	0.0106
SNP C70S236
*Pool	# Total replicates	Expected freq. of low-melting allele	Average qHRM-estimated freq.	Standard deviation
A	2	1	1	0
B	2	0.9	0.9138	0.009
C	2	0.85	0.861	0.0098
D	2	0.8	0.7738	0.0113
E	2	0.75	0.7429	0.0212
F	2	0.7	0.7102	0.016
G	2	0.65	0.6405	0.0142
H	2	0.6	0.5858	0.0175
I	2	0.5	0.5109	0.0176
J	2	0.5	0.5	0
K	2	0.4	0.4064	0.0075
L	2	0.35	0.3608	0.0001
M	2	0.3	0.3076	0.0029
N	2	0.25	0.2689	0.0028
O	2	0.2	0.1983	0.0061
P	2	0.15	0.1695	0.0024
Q	2	0.1	0.1084	0.0024
R	2	0	0	0
