# Supplementary material for: Quantitative high resolution melting: two methods to determine SNP allele frequencies from pooled samples
Source: BMC Genet. 2015 Jun 13;16:62. doi: 10.1186/s12863-015-0222-z (PMC4465018; doi:10.1186/s12863-015-0222-z)
Supplement: Additional file 8: — Replicate errors associated with 25 populations and 5 SNP markers. [file 12863_2015_222_MOESM8_ESM.csv]

Location	C70S236	C29226S281	C11461S560	C20479S292	C16774S791	Mean error
North Keppel Island Reef	0.27	0.63	0.36	2.32	1	0.68
Calder Reef	0.27	1.32	0.71	0.05	0.26	0.32
Sudbury 2 Reef	0.22	0.49	0.25	0.28	0.39	0.31
High Peak Reef	0.69	0.12	0.22	0.32	0.48	0.31
NE Orpheus Reef	1.24	0.71	0.9	0.84	0.16	0.64
Wallace Islet Reef	1.25	0.01	0.66	0.69	0.01	0.13
Sudbury 1 Reef	0.55	0.25	1.29	0.36	1.12	0.59
Boulton Reef	1.59	0.92	0.41	0.31	0.95	0.71
21-121 Reef	0.35	0.02	0.05	0.36	0.08	0.1
Goble Reef	0.49	0.32	0.99	1.35	0.13	0.49
Holbourne Island Reef	0.46	0.64	0.28	1.22	0.04	0.33
N Fantome Reef	0.77	0.44	0.35	0.17	0.28	0.36
SE Pelorus Reef	0.29	0.09	0.33	0.16	0.4	0.22
Emily Reef	3.78	0.87	0.12	1.17	0.32	0.69
Half Tide Reef	0.55	1.12	1.21	0.05	0.49	0.45
Magnetic Island Nelly Bay	0.68	0.23	0.25	0.53	0.16	0.32
Humpy Reef	0.06	0.57	0.05	0.61	0.54	0.22
Halfway Island Reef	0.54	1.06	0.58	0.28	0.2	0.45
Kelso Reef	0.58	0.22	0.84	0.15	0.94	0.43
Rib Reef	1.56	0.77	0.57	0.08	0.06	0.32
Ross Reef	1.46	0.45	0.95	0.35	1.07	0.75
Darley Reef	0.6	0.85	0.14	1.16	0.83	0.58
Myrmidon Reef	0	0.14	0.2	0.45	1.3	0.11
Wilkie Reef	0.77	0.13	0.59	0.6	0.8	0.49
Night Reef	0.01	0.24	0.5	0.9	1.2	0.23
Mean_error	0.42	0.36	0.42	0.43	0.36
Half-CI	1.99	1.19	1.35	1.66	1.11
